# Supplementary material for: Effects of Cymatocarpus solearis (Trematoda: Brachycoeliidae) on its second intermediate host, the Caribbean spiny lobster Panulirus argus
Source: PLoS One. 2023 Sep 29;18(9):e0287097. doi: 10.1371/journal.pone.0287097 (PMC10540948; doi:10.1371/journal.pone.0287097)
Supplement: S1 Appendix — Sheet 1: Variables measured on lobsters (carapace length, total number of cysts, number of cysts in abdomen, number of cysts in cephalothorax, hemolymph components and neurotransmitters, components of the escape response, lobster weight, molt stage). Sheet 2: Number of cysts versus lobster size and sex. (XLSX) [file pone.0287097.s002.xlsx]

## Sheet: Glossary
S1 Appendix. Full data set used in the article
"Effects of Cymatocarpus solearis (Trematoda: Brachycoeliidae) on its second intermediate host, the Caribbean spiny lobster Panulirus argus"
Sheet 1: Variables measured on lobsters
(carapace length, total number of cysts, number of cysts in abdomen, number of cysts in cephalothorax, hemolymph components and neurotransmitters, components of the escape response, lobster weight, molt stage).
(includes lobsters obtained in 2019)
No. Lobster	Individual number assigned to a lobster used in 2019
Sex	M: male; F: female
CL (mm)	Carapace length, in mm
Visual assessment C. solearis	1: with visible cysts; 0: with no visible cysts
No C. solearis cysts:
Total cysts (N)	Total number of C. solearis cysts counted by dissection in full lobster body
Abdominal cysts	Number of cysts counted by dissection in lobster's abdomen
Cephalothoracic cysts	Number of cysts counted by dissection in lobster's cephalothorax
Hemolymph components and neurotransmitters:
Albumine (mg/ml)	Concentration of albumine in hemolpymph plasma (mg/ml)
Glucose (mg/ml)	Concentration of glucose in hemolpymph plasma (mg/ml)
Cholesterol (mg/ml)	Concentration of cholesterol in hemolpymph plasma (mg/ml)
Total protein (mg/ml)	Concentration of total protein in hemolpymph plasma (mg/ml)
Dopamine (ng/ml)	Concentration of dopamine in hemolpymph plasma (ng/ml)
Serotonin (ng/ml)	Concentration of serotonin in hemolpymph plasma (ng/ml)
Molt stage at hemolymph extraction	Molt stage (Drach's scale) of lobster at the time of extraction of hemolymph sample
Hepatosomatic index	Weight of hepatopancreas/total weight of lobster
Growth rate (mm/week)	CL after molting in mm/previous CL in mm/No of days elapsed*7
Hemocytes/mm^3	Number of hemocytes counted per mm³
Total weight (g)	Total weight of lobster (g)
Components of escape response:
Distance swum (m)	Distance swum by lobster during a swimming bout in m
Total swim time (s)	Time elapsed during swimming bout plus delay to escape (s)
Duration swimming bout (s)	Time elapsed during total swimming bout (s)
Delay to escape (s)	Time it took the lobster to react to stimulus (s)
Swimming velocity (m/s)	Swimming velocity of lobsters (m/s)
Acceleration (m/s^2)	Acceleration during swimming (m/s^2)
Force (kg*m/s^2)	Force exerted while swimming (kg*m/s^2)
Work (J)	Work performed while swimming in Joules (kg*m^2/s^2)
Molt stage of lobsters used for escape response	Molt stage of lobsters used to measure components of escape response
Sheet 2: No cysts vs size & sex
(Includes lobsters obtained in 2018 and 2019)
Sex	M: male; F: female
CL (mm)	Carapace length, in mm
Abdominal cysts	Number of cysts counted by dissection in lobster's abdomen
Cephaloth. Cysts	Number of cysts counted by dissection in lobster's cephalothorax
Total cysts (N)	Total number of C. solearis cysts counted by dissection in full lobster body
Log (N + 1)	Log(e) of total number of cysts + 1

## Sheet: 1. Variables measured
				No. C. solearis cysts			Hemolymph components & neurotransmitters											Escape response
No. Lobster	Sex	CL (mm)	Visual assessment C. solearis	Total cysts (N)	Abdominal cysts	Cephalothoracic cysts	Albumine (mg/ml)	Glucose (mg/ml)	Cholesterol (mg/ml)	Total protein (mg/ml)	Dopamine (ng/ml)	Serotonin (ng/ml)	Hemocytes/mm^3	Molt stage at hemolymph extraction	Hepatosomatic index	Growth rate (mm/week)	Total weight (g)	Distance swum (m)	Total swim time (s)	Duration swimming bout (s)	Delay to escape (s)	Swimming velocity (m/s)	Acceleration (m/s^2)	Force (kg*m/s^2)	Work (J)	Molt stage of lobsters used for escape response	No Lobster
1	M	113	1	10	0	10	0.963989	0.131653	5.35955	57.2273	186.895			C	1.49	0	1049.44	0.6	1.06	0.5	0.56	1.2	2.4	2.51866	1.51119	D1'	1
2			1	6	1	5	4.81163	0.114378	7.61798	137.273	3108.36			C				0.9	1.87	1.44	0.43	0.625	0.434028	0	0	D1	2
3	H	80	1	140	12	128	5.86704	0.18968	6.30337	117.182		179.67	2481250	C	1.96	0.0208	467.9	0.4	1.18	0.4	0.78	1	2.5	1.16975	0.4679	C	3
4	M	118.6	1	7	1	6	5.5928	0.153958	6.06742	156.545	1825.4	166.42	3390000	D1’	1.67	0.164	1255.35	2.55	3.56		3.56					C	4
5	H	82.2	1	3	0	3	1.54571	0.276722	2.44382	61.8636	200.48		2610000	C	1.93	0.0596	467.96	0.65	2.82	1.78	1.04	0.365169	0.205151	0.0960024	0.0624016	D1'	5
6							3.33241	0.228924	3.89326	96.9091	83.28			C													6
7	M	91.4	1	16	1	15	1.84488	0.341123	2.25843	76.5	0.7532			C	2.53	0	685.5										7
8	M	90.7	1	35	5	30	1.76177	0.361919	2.30899	47.2273	41.36	103.57	2327500	D0	1.24	0.0765	603.45	3.1	3.98	3.4	0.58	0.911765	0.268166	0.161825	0.501657	C	8
9	H	94.7	1	2	1	1	4.2133	0.327203	2.42697	92.3636		105.41	1577500	C	1.8	0.0328	743.01	4.55	3.57	3.19	0.38	1.42633	0.447126	0.332219	1.5116	C	9
10	M	89.6	1	30	4	26	3.04155	0.354875	5.25843	69.5	86.39	114.34	1450000	C	1.94	0.2426	594.93	0.5	1.19	0.63	0.56	0.793651	1.25976	0.749471	0.374735	C	10
11	M	98.3	1	137	23	114	1.15512	0.144734	2.61236	103.818	16.62	180.07	3927500	D0	2.77	0	513.46	4.55			0					D0	11
12	M	86.4	1	5	3	2	1.41274	0.24972	2.62921	57.1364	25.01	119.75	2672500	C	2.27	0.1624	506.73	0.6	1.84	0.84	1	0.714286	0.85034	0.430893	0.258536	C	12
13	M	102.3	1	3	0	3	2.04432	0.112198	4.31461	74.9091	430		1677500	D0	2.52	0.1008	849										13
14	H	77.2	0	0	0	0	3.33241	0.106831	4.21348	142.091	181.37	52.21	3685000	C	1.94	0.1736	420.01	0.55	1.64	0.9	0.74	0.611111	0.679012	0.285192	0.156856	C	14
15	M	102.4	1	54	4	50	1.12188	0.0420953	3.37079	78.6364	3.29	58.11	3330000	C	1.67	0	939.28	0.9	3.59		3.59					C	15
16	M	113.6	1	8	0	8	1.76177	0.0914021	5.46067	96.8182	94			C	2.35	0	1222.62	208	4.3		4.3					C	16
17	M	84.8	1	27	2	25	7.96122	0.159157	8.49438	213.773	58.52	125.47	3758750	D0	2.16	0.2426	548.22	0.65	1.42	0.55	0.87	1.18182	2.14876	1.17799	0.765696	C	17
18	M	142.5	1	110	5	105	0.905817	0.219868	3.37079	109.045	119.15			C	1.68	0	1977.29	1.65	3.12	2.34	0.78	0.705128	0.301337	0.59583	0.98312	D1'	18
19	H	92.2	1	13	1	12	5.65928	0.247037	4.61798	137.182	23.81	149.2	5267500	C	1.77	0	690.86	0.4	1.54	0.5	1.04	0.8	1.6	1.10538	0.44215	C	19
20	H	78.4	0	0	0	0	2.66759	0.140709	4.2809	181.364	23.09		3650000	D0	1.44	0	462.52										20
21	M	94.3	0	0	0	0	6.80609	0.297182	5.24157	72	46.43	79.87	1875000	C	1.22	0.048	885.9	1.6	2.86	2.28	0.58	0.701754	0.307787	0.272669	0.43627	C-D0	21
22	M	99.1	1	64	8	56	4.24654	0.146914	3.89326	47.3636	44.79	164.3	2797500	C	2.31	0.1064	818.36	0.8	1.24	1.09	0.15	0.733945	0.673344	0.551038	0.44083	C	22
23	M	94.4	0	0	0	0	0.698061	0.425816	3.38764	151.545	10.12	61.96	1685000	D0	1.83	0.1039	673.8	4.55	5.8	4.44	1.36	1.02477	0.230805	0.155516	0.7076	C	23
24	M	103.1	1	68	1	61	5.50139	0.307413	4.0618	108.182	239.25	144.65	2722500	C	1.87	0.1899	866.92	1.15	2.02	0.84	1.18	1.36905	1.62982	1.41292	1.62486	D0	24
25	M	123.6	1	85	17	74	2.46814	0.125615	2.73034	48.1818	33.52		1325000	C	1.4	0	1273.09	1.3	2.23	1.4	0.83	0.928571	0.663265	0.844396	1.09772	D3-4	25
26	H	85.6	0	0	0	0	2.41828	0.291816	3.20225	80.5909	192.25		1327500	C	2.13	0	524										26
27							7.27147	0.221881	7.78652	159.545	277.21			D1’													27
28	M	90.4	0	0	0	0	3.37396	0.155132	4.75281	137.545	389.79		1245000	C	2.11	0.0448	559.68	0.6	1.71	0.75	0.96	0.8	1.06667	0.596992	0.358195	D1'	28
29	M	92.8	1	63	12	51	1.08033	0.128969	3.8427	60.8636	81.3	125.78	3112500	C	1.82	0	676.94	4.1	7.74	4.5	3.24	0.911111	0.202469	0.137059	0.561944	C	29
30	M	87.5	1	135	11	124	7.61219	0.21534	5.07303	166.818	257.26	143.07	1302500	D0	1.95	0.1093	553.4	0.85	2.12	1.34	0.78	0.634328	0.473379	0.261968	0.222673	C	30
31	M	93.6	0	0	0	0	5.46814	0.106496	5.02247	104.227	576.39			D1’	1.9	0	671.5										31
32	H	79.7	1	10	1	9	4.37119	0.315295	4.24719	144.409	108.17	39.48	2807500	D1’	2.29	0.0813	418.83	1.05	2.45	1.97	0.48	0.532995	0.270556	0.113317	0.118983	D0	32
33	H	81.2	1	77	16	61	7.03878	0.150268	7.65169	209.136	8.95	61.35	5527500	D1’	1.96	0.0382	505.82	3.55	5.19	4.28	0.91	0.829439	0.193794	0.098025	0.347989	C	33
34	H	83.7	1	10	3	7	2.31025	0.212824	4.82022	87.0909	96.36		3097500	C	3.69	0.14	519.43	2.15	4.74	4.19	0.55	0.513126	0.122465	0.0636118	0.136765	D2	34
35	M	98.5	1	21	3	18	3.10803	0.184817	3.40449	97.6818	541.26	107.03	1222500	C	2.2	0.1992	727.42	1.5	2.25	1.34	0.91	1.1194	0.835375	0.607669	0.911503	D0	35
36	M	89.6	1	2	0	2	5.40166	0.140373	4.02809	98.8182	111.5	92.92	2815000	C	1.73	0.2207	556.28	3.7	6	4.1	1.9	0.902439	0.220107	0.122441	0.453032	C	36
37	H	86	0	0	0	0	4.6205	0.461203	4.97191	115.909	433.74		5005000	C	1.97	0.0922	518.28	3.9	5.52		5.52					D1'	37
38	M	96.5	0	0	0	0	2.84211	0.0887187	2.05618	69.5	607.11	12.28	3475000	C	1.67	0	720.86	1.55	3.45	1.45	2	1.06897	0.737218	0.531431	0.823718	C	38
39	M	85.9	1	72	15	57	14.277	0.25559	13.7528	145.318	583.82	97.31	7270000	D2	2.64	0.2128	534.32	1.15	2.97		2.97					C	39
40							0.34903	0.116055	2.1236	39.6364	145.35			D1’													40
41							6.14958	0.114546	7.16292	124.455	1124.68			D1’													41
42	M	93.4	1	72	9	63	0.001	0.107167	1.78652	27.8182	179.3			C	1.88	0.0106	633.79	2.3	4.21	4.12	0.09	0.558252	0.135498	0.0858774	0.197518	D1''	42
43	M	78.3	1	5	1	4	3.55679	0.159157	3.75843	74.2273	243.35	157.12	2972500	C	3.06	0.0112	394.42	2.8	2.94		2.94					C	43
44	M	102	1	23	4	19	0.789474	0.0920729	2.81461	97.6364	263.91	160.31	1615000	C	1.61	0	770.4	0.55	1.56	1.31	0.25	0.419847	0.320494	0.246909	0.1358	C	44
45	H	95.2	1	16	2	14	10.3296	0.138696	10.5	155.682	263.91	68.22	5727500	D1’	2.11	0.0875	729.68	1.3	2.43	2.12	0.31	0.613208	0.289249	0.211059	0.274377	C	45
46	M	105.4	0	0	0	0	9.59834	0.19119	12.5562	170.682	817.21			D1’’	2.02	0	906.66										46
47	H	92.9	1	1	0	1	1.62881	0.0508162	5.20787	80.5909	391.1			AB	2.76	0	715.19										47
48	H	78.5	1	26	5	21	2.4349	0.216514	2.71348	76.9091	291.32	150.95	4270000	C	1.48	0	431.42	3.95	4.98	4.69	0.29	0.842217	0.179577	0.0774732	0.306019	C	48
49	M	122	0	0	0	0	1.25485	0.194208	2.74719	71.2727	237.99			C	1.42	0	1377.73										49
50	M	86.8	0	0	0	0	0.415512	0.12528	2.3427	66.3182	26.54	33.58	2657500	C	2.68	0	559.18	2.8	4.94	3.25	1.69	0.861538	0.265089	0.148232	0.415051	D0	50
51	M	99.7	0	0	0	0	6.21607	0.24754	5.73034	100	413.86			C	2.18	0.3309	841.53										51
52							0.066482	0.158654	1.82022	45.4545	179.82			C													52
53	H	76	0	0	0	0	1.61219	0.264479	4.17978	79.8182	982.53			C	4.15	0	404.14										53
54	H	89.1	0	0	0	0	9.87258	0.158822	7.17978	131.591	269.31			D0	3.21	0.0259	573.58										54
55	M	84.2	1	1	1	0	7.88643	0.220539	7.5	158.182	1037.49			C	2.38	0	535.05										55
56	M	83.9	0	0	0	0	3.39058	0.193873	3.05056	102.909	3364.95	103.96	1780000	C	2.27	0.048	475.75	4	5.35		5.35					C	56
57	M	77.6	1	115	11	104	0.001	0.150939	2.49438	57	1608.38			C	2.68	0	427.72										57
58	M	84.5	0	0	0	0	6.59834	0.263473	6	117.182	1179.31	76.99	1567500	C	2.2	0	495.24	4.55	6.34	5.53	0.81	0.822785	0.148786	0.0736846	0.335265	C	58
59	H	93.3	1	21	1	20	1.61219	0.142554	2.44382	67.3636	1582.26			D1’	2.22	0.0648	655.96										59
60							2.80886	0.299698	3.38764	77.8636	1829.13			D1’													60
61	M	80.5	0	0	0	0	5.82548	0.350682	4.11236	136.091	3171.14			C	2.15	0.2851	447.86										61
62	M	97.4	1	10	1	9	3.98061	0.35672	3	83.5	2098.15			C	2.08	0	790.64										62
63	M	95.2	1	27	2	25	4.60388	0.311773	3.6236	116.864	1366.16			C	1.96	0	760.46										63
64	H	96.6	1	24	3	21	7.85319	0.270013	6.18539	146.955	1162.74	129.98	4677500	C	1.91	0.1575	733.42	0.55	1.79	1.4	0.39	0.392857	0.280612	0.205807	0.113194	C	64
65	H	103.3	1	4	2	2	4.83657	0.185991	6.33708	189.318	927.22	88.25	2295000	C	1.75	0.0933	880.34	0.6	1.4	1.16	0.24	0.517241	0.445898	0.392542	0.235525	C	65
66	M	109	1	19	4	15	3.87258	0.256764	4.11236	85.5909	1329.7	86.99	3160000	D0	1.35	0.035	1179.68	1.65	3	2.19	0.81	0.753425	0.34403	0.405845	0.669644	C	66
67	M	94.3	1	60	12	48	5.73407	0.132826	4.38202	103.5	1287.02	83.09	1478750	D0	1.81	0.1812	680.38	0.9	2.46	1.5	0.96	0.6	0.4	0.272152	0.244937	C	67
68	M	89.6	0	0	0	0	0.3241	0.144231	2.07303	43.9091	1479.6		3710000	C	1.69	0	569.39	0.55	1.72	0.72	1	0.763889	1.06096	0.604098	0.332254	D2	68
69	H	100.4	0	0	0	0	6.241	0.13333	6.97753	72.7273	1446.41		2417500	C	1.88	0	788.05	1.35	2.46	1.44	1.02	0.9375	0.651042	0.513053	0.692622	D1'	69
70	M	110.2	1	122	23	99	5.32687	0.11203	3.38764	105.045	5243.36		1137500	C	1.39	0.4586	992.96	1.35	2.85	2.38	0.47	0.567227	0.238331	0.236653	0.319481	D1''-D2	70
71	H	88.6	1	30	4	26	3.33241	0.25341	4.2809	104.591	239.88	223.06	3455000	C	2.64	0.0652	572	3.8	5.03	4.29	0.74	0.885781	0.206476	0.118104	0.448796	C	71
72	M	78	1	11	1	10	4.48753	0.349843	3.57303	78.8182	465	160.07	3095000	C	2.02	0.175	377.48	0.65	2.48	2.31	0.17	0.281385	0.121812	0.0459815	0.029888	D0	72
73	H	78.5	0	0	0	0	0.980609	0.262466	1.73596	46.8636	1207.28			C	2.45	0.0572	409	3.9	5.57	5.16	0.41	0.755814	0.146476	0.0599085	0.233643	C	73
74	H	91.2	1	8	2	6	2.15235	0.162679	3.06742	48.3636	136.37	52.66	1228750	D0	1.85	0.9875	599.6	0.9	3.17	2.44	0.73	0.368852	0.151169	0.090641	0.0815769	C	74
75	H	92.6	1	10	1	9	11.4848	0.294667	10.2303	166	206.1	61.23	7605000	D1’	2.2	0.0466	640.89	2.55	3.83	3.07	0.76	0.830619	0.27056	0.173399	0.442168	D0	75
76	H	88	1	1	0	1	8.80055	0.246366	5.17416	145.227	194.7	43.53	2736875	C	2.11	0.1	564.56	0.45	2.17	1.34	0.83	0.335821	0.250613	0.141486	0.0636686	C	76
77	M	99	0	0	0	0	1.65374	0.198066	2.46067	80.7727	288.46			C		0											77
78	M	82.6	0	0	0	0	0.465374	0.291816	0.977528	16.6364	321.74	91.17	4025000	C	1.97	0.1108	435.56	1	2.13	1.88	0.25	0.531915	0.282933	0.123234	0.123234	C	78
79	M	106.8	1	49	9	40	7.69529	0.134504	5.54494	140.045		504.91	3322500	D1’	1.78	0	1184.4	4	4.62	3.9	0.72	1.02564	0.262985	0.311479	1.24592	C	79
80	M	84.3	0	0	0	0	5.40997	0.259112	5.10674	126	123.91	68.8	2592500	C	1.82	0.175	514.82	0.4	2.17	0.9	1.27	0.444444	0.493827	0.254232	0.101693	C	80
81	M	89.2	1	3	1	2	11.9169	0.27538	7.34831	149.409	108.17	12.84	6217500	D0	1.7	0.1983	539.53	1.45	1.87	1	0.87	1.45	1.45	0.782318	1.13436	C	81
82	M	135.3	1	5	1	4	8.51801	0.198737	6	124.682	185.57	88.25	1218750	C	1.5	0.0812	1683.92	1.3	3.02	2.6	0.42	0.5	0.192308	0.323831	0.42098	C	82
83	H	89.2	1	2	0	2	3.58172	0.0962657	3.03371	81.4545	153.8	95.14	2470000	C	1.76	0.1735	593.13	0.75	1.56	1	0.56	0.75	0.75	0.444848	0.333636	C	83
84	M	103.2	1	6	0	6	3.02493	0.081004	2.19101	98.6364	146.92	44.05	2225000	C	1.75	0.49	898.25	1.5	2	1.44	0.56	1.04167	0.72338	0.649776	0.974664	C	84
85	H	98.1	0	0	0	0						70.34	1822500	C	1.19	0.0641	768.49	1.115	2.41	1.75	0.66	0.637143	0.364082	0.279793	0.311969	C	85
86	M	86.4	1	82	8	74	5.69252	0.130982	3.85955	86.5	48.84	55.76	925000	C	1.19	0.2293	548.75	1.5	3.12	2.85	0.27	0.526316	0.184672	0.101339	0.152008	C	86
87	M	104.4	0	0	0	0						79.16	5225000	D1’	1.92	0.1925	878.45	0.5	2.94	1.28	1.66	0.390625	0.305176	0.268082	0.134041	C	87
88	M	127.8	1	6	2	4							2060000	C	2	0.1473	1456.82	0.3	1.55	1.54	0.01	0.194805	0.126497	0.184283	0.055285	D1'	88
89	M	99.1	1	35	3	35						180.61	4167500	D1’	2.17	0.245	775.84	4.55	6.75	5.96	0.79	0.763423	0.128091	0.0993782	0.452171	C	89
90	M	82	1	3	1	2						102.73	4957500	C	2.05	0.0059	444.19	0.4	1.43	0.62	0.81	0.645161	1.04058	0.462216	0.184887	C	90
91	H	86.3	1	6	0	6						41.55	6262500	D1’	1.88	0.2194	582.79	0.65	1.78	1.16	0.62	0.560345	0.483056	0.28152	0.182988	C	91
92	M	109	1	26	7	19					104.87		4440000	D1’	1.72	0.1575	953.58	2.4	4.43	3.88	0.55	0.618557	0.159422	0.152021	0.364852	C	92
93	M	85.3	0	0	0	0						94.15	2460000	C	1.74	0.1364	459.54	1	1.9	1	0.9	1	1	0.45954	0.45954	C	93
94	H	77.3	0	0	0	0						49.37	2662500	C	1.44	0.1882	421.86	1.1	1.88	1.28	0.6	0.859375	0.671387	0.283231	0.311554	C	94
95	M	90.8	1	11	5	6						71.89	3357500	C	1.8	0.2391	566.37	2.6	3.17	2.53	0.64	1.02767	0.406193	0.230055	0.598144	C	95
96														D1’’	3.48	0.14	1038.8										96
97	M	92.4	1	1	0	1						52.76	2725000	D0	0.92	0.2566	884.84	2.95	4.39	3.56	0.83	0.828652	0.232767	0.205962	0.607587	C	97
98	M	83.6	1	13	3	10						112.36	3710000	C	1.68	0.3051	502.46	0.6	1.26	0.88	0.38	0.681818	0.774793	0.389303	0.233582	C	98
99	M	88.1	0	0	0	0						60.8	4037500	C	1.74	0.2411	565.82	0.5	1.14	0.59	0.55	0.847458	1.43637	0.812726	0.406363	C	99
100	M	105	0	0	0	0								C		0.3315											100
101	H	95.2	1	13	1	12						105.78	3622500	D1’	1.66	0.07	684.57	3.45	4.67	3.91	0.76	0.882353	0.225666	0.154484	0.53297	C	101
102	M	87.2	1	17	0	17						175.11	3867500	D1’	1.87	0.347	529.25	1.55	2.79	2.3	0.49	0.673913	0.293006	0.155073	0.240364	C	102
103	M	105.3	1	26	10	16							2480000	C	1.75	0.2216	884.69										103
104	M	105.3	0	0	0	0								D1’		0.1712	958.92	1.84	1.03	0.55	0.48	3.34545	6.08264	5.83277	10.7323	C	104
105	M	116.4	1	23	3	20						101.84	4677500	D1’	2.44	0.0933	1170.7	1.25	2.18	1.75	0.43	0.714286	0.408163	0.477837	0.597296	C	105
106	H	105.8	1	97	21	76	4.57064	0.143392	5.5618	65.0909	362.5	121.95	1340000	C	1.41	0.012	996.82	1.5	4.5	3.94	0.56	0.380711	0.0966271	0.0963198	0.14448	C	106
107	H	89	1	2	0	2						46.64		D0	2.16	0.1352	580.34	0.7	1.33	0.97	0.36	0.721649	0.743969	0.431755	0.302228	D0	107
108	M	101.4	0	0	0	0						57.55	3447500	D1’	1.93	0.1633	843.14	1.5	2.09	1.59	0.5	0.943396	0.593331	0.500261	0.750392	D0	108
109	M	119.1	0	0	0	0						47.86		C	1.15	0.3941	1433.94	1.45	4.09	2.97	1.12	0.488215	0.164382	0.235714	0.341786	C	109
110	M	82.5	1	13	2	11						31.2	2793750	D0	2.64	0.0929	484.23	0.45	2.38	1.28	1.1	0.351562	0.274658	0.132998	0.059849	D0	110
111	H	82.3	1	33	10	23						108.82	5118750	C	1.92	0	560.36	0.55	0.96	0.56	0.4	0.982143	1.75383	0.982774	0.540526	D0	111
112	H	89.6	1	1	0	1								C	2.47	0.1294	637.02	1.55		1.72	-1.72	0.901163	0.523932	0.333755	0.51732	C	112
113	M	100.4	1	2	0	2						35.75	1862500	C	1.54	0.035	743.18	2.1	3.54		3.54					C	113
114	H	86.9	1	18	2	16						139.24	2515000	C	1.71	0.1516	539.31	0.6	1.57	0.91	0.66	0.659341	0.72455	0.390757	0.234454	C	114
115	M	95.5	0	0	0	0						55.29	4995000	D0	1.99	0.28	677.49	0.65	1.43	0.64	0.79	1.01562	1.58691	1.07512	0.698827	D0	115
116	M	104.4	1	14	4	10						105.05	5017500	C	1.73	0.2566	873.8	0.1	2.83	2.37	0.46	0.0421941	0.0178034	0.0155566	0.00155566	D0	116
117	M	90.8	1	4	0	4						78.28	5407500	C	1.94	0.4141	566.39	2.05	2.3	1.37	0.93	1.49635	1.09223	0.618626	1.26818	C	117
118	M	96.2	0	0	0	0						79.29	6250000	C	1.6	0.3208	917.4	1.4	2.18	1.13	1.05	1.23894	1.09641	1.00584	1.40818	C	118
119	M	136.6	0	0	0	0						52.99		C	2.17	0.1823	1751.56	1.85	2.31	0.91	1.4	2.03297	2.23403	3.91304	7.23912	C	119
120	H	94.8	1	43	5	38						255.21	4532500	C	1.81	0.0269	685.57	3.65	3.62	2.53	1.09	1.44269	0.570232	0.390934	1.42691	D0	120
121	H	84.3	1	74	12	62	2.30194	0.0838551	2.03933	55.8636	293.12	32.25	5040000	C	1.89	0.1585	558.62	1	3.63	1.09	2.54	0.917431	0.84168	0.470179	0.470179	C	121
122	M	93.1	1	1	0	1						83.72	4037500	C	1.53	0.4775	678.93	0.5	1.37		1.37					C	122
123	H	88.6	1	12	1	11							3832500	C	2.04	0.2116	624.86	1.55	2.88	2.25	0.63	0.688889	0.306173	0.191315	0.296538	AB	123
124	H	85	1	84	12	72						56.69	4035000	D0	2.71	0.0961	547.18	1.65	2.68	2.38	0.3	0.693277	0.291293	0.15939	0.262993	C	124
125	H	90.5	1	99	18	81						171.88	3152500	C	1.89	0.0882	623.79	1.85	2.22	1.7	0.52	1.08824	0.640138	0.399312	0.738727	D0	125
126			1	5	5	0								C		0.1476										D0	126
127														C		0											127
128	H	89.2	1	136	32	102						154.72	1992500	C	1.86	0.1015	618.85	0.3	1.93	2.19	-0.26	0.136986	0.0625508	0.0387096	0.0116129	C	128
129	H	99.3	0	0	0	0						25.93	2442500	C	2	0	846.44	0.65	6.92	6.53	0.39	0.0995406	0.0152436	0.0129028	0.0083868	C	129
130	H	114.3	0	0	0	0							1672500	C	2.02	0	1053.02	4.55	6.51	5.69	0.82	0.799649	0.140536	0.147987	0.673341	AB	130
131	M	96.8	1	24	1	23						113.19	4202500		1.99	0.347	775.8	2.15	3.79	3.34	0.45	0.643713	0.192728	0.149519	0.321465	C	131
132	M	86.1	0	0	0	0									2.03	0.1866	510.95										132
133	H	93.9	1	58	10	48						187.73	2497500		2.09		641.93	0.7	1.58	1	0.58	0.7	0.7	0.449351	0.314546	D0	133
134	M	98	1	8	0	8									2.45	0.5138	764.9	1		1.53	-1.53	0.653595	0.427186	0.326755	0.326755	C	134
135	H	98.3	1	1	0	1						104.72	3970000		2.67	0.0694	820.42	0.7	1.6	0.94	0.66	0.744681	0.792214	0.649948	0.454964	C	135

## Sheet: 2. No. cysts vs size & sex
Sex	CL (mm)	Abdominal cysts	Cephaloth. Cysts	Total cysts (N)	Log (N + 1)
H	72.8	0	0	0	0
H	76	0	0	0	0
H	77.2	0	0	0	0
H	77.3	0	0	0	0
H	78.3	0	1	1	0.693147
H	78.4	0	0	0	0
H	78.5	5	21	26	3.29584
H	78.5	0	0	0	0
H	79	0	0	0	0
H	79.2	23	43	66	4.20469
H	79.7	1	9	10	2.3979
H	80	12	128	140	4.94876
H	80.5	0	0	0	0
H	81.2	16	61	77	4.35671
H	81.7	1	2	3	1.38629
H	82.2	0	3	3	1.38629
H	82.3	10	23	33	3.52636
H	82.7	1	12	13	2.63906
H	83.1	0	0	0	0
H	83.7	3	7	10	2.3979
H	84.3	12	62	74	4.31749
H	85	12	72	84	4.44265
H	85.6	0	0	0	0
H	86	0	0	0	0
H	86.3	0	0	0	0
H	86.3	0	0	0	0
H	86.3	0	6	6	1.94591
H	86.4	0	0	0	0
H	86.6	1	19	20	3.04452
H	86.7	0	0	0	0
H	86.9	2	16	18	2.94444
H	87	0	0	0	0
H	87.8	0	1	1	0.693147
H	88	0	1	1	0.693147
H	88.4	0	0	0	0
H	88.6	0	0	0	0
H	88.6	4	26	30	3.43399
H	88.6	1	11	12	2.56495
H	88.8	0	0	0	0
H	89	0	4	4	1.60944
H	89	0	2	2	1.09861
H	89.1	0	0	0	0
H	89.2	0	0	0	0
H	89.2	0	2	2	1.09861
H	89.2	32	102	134	4.90527
H	89.6	0	1	1	0.693147
H	89.8	27	199	226	5.42495
H	90	0	0	0	0
H	90	0	0	0	0
H	90.5	18	81	99	4.60517
H	90.7	0	0	0	0
H	91.1	5	21	26	3.29584
H	91.2	2	6	8	2.19722
H	91.3	0	0	0	0
H	91.5	0	0	0	0
H	92.2	1	12	13	2.63906
H	92.5	0	0	0	0
H	92.6	0	0	0	0
H	92.6	1	9	10	2.3979
H	92.9	0	0	0	0
H	92.9	0	1	1	0.693147
H	93.3	1	20	21	3.09104
H	93.9	10	48	58	4.07754
H	94.4	0	0	0	0
H	94.6	3	0	3	1.38629
H	94.7	1	1	2	1.09861
H	94.8	5	38	43	3.78419
H	95.2	0	0	0	0
H	95.2	2	14	16	2.83321
H	95.2	1	12	13	2.63906
H	95.3	0	0	0	0
H	95.7	0	0	0	0
H	96	0	0	0	0
H	96.5	0	1	1	0.693147
H	96.5	0	0	0	0
H	96.6	3	21	24	3.21888
H	97	0	0	0	0
H	97.4	0	0	0	0
H	97.6	0	0	0	0
H	98.1	0	0	0	0
H	98.3	0	0	0	0
H	98.3	0	1	1	0.693147
H	99	0	18	18	2.94444
H	99.3	0	0	0	0
H	100.4	0	0	0	0
H	100.4	0	0	0	0
H	101.3	0	0	0	0
H	101.4	0	0	0	0
H	102.1	0	3	3	1.38629
H	102.1	0	1	1	0.693147
H	102.3	0	0	0	0
H	103.3	2	2	4	1.60944
H	104.9	0	0	0	0
H	105.8	21	76	97	4.58497
H	106.1	0	0	0	0
H	106.5	0	0	0	0
H	107.5	0	1	1	0.693147
H	109	9	10	19	2.99573
H	109.4	3	2	5	1.79176
H	111.4	23	26	49	3.91202
H	113.2	0	0	0	0
H	114.3	0	0	0	0
H	115.4	0	0	0	0
H	116.1	1	0	1	0.693147
H	116.8	33	80	113	4.7362
H	120.6	0	0	0	0
M	77.6	11	104	115	4.75359
M	78	1	10	11	2.48491
M	78.3	1	4	5	1.79176
M	79.7	0	0	0	0
M	80.5	0	0	0	0
M	82	1	2	3	1.38629
M	82.5	2	11	13	2.63906
M	82.6	0	0	0	0
M	83.6	3	10	13	2.63906
M	83.9	0	0	0	0
M	84.2	1	0	1	0.693147
M	84.3	0	0	0	0
M	84.5	0	0	0	0
M	84.8	2	25	27	3.3322
M	85.3	0	0	0	0
M	85.9	15	57	72	4.29046
M	86.1	0	0	0	0
M	86.4	3	2	5	1.79176
M	86.4	8	74	82	4.41884
M	86.8	0	0	0	0
M	87.2	0	17	17	2.89037
M	87.5	11	124	135	4.91265
M	88.1	0	0	0	0
M	89.2	1	2	3	1.38629
M	89.6	0	1	1	0.693147
M	89.6	4	26	30	3.43399
M	89.6	0	2	2	1.09861
M	89.6	0	0	0	0
M	90.4	0	0	0	0
M	90.7	5	30	35	3.58352
M	90.8	5	6	11	2.48491
M	90.8	0	4	4	1.60944
M	91.4	1	15	16	2.83321
M	91.9	0	0	0	0
M	92.4	0	1	1	0.693147
M	92.8	12	51	63	4.15888
M	93.1	0	1	1	0.693147
M	93.4	9	63	72	4.29046
M	93.6	0	0	0	0
M	94.1	0	0	0	0
M	94.3	0	0	0	0
M	94.3	12	48	60	4.11087
M	94.4	0	0	0	0
M	94.4	0	0	0	0
M	95.1	0	0	0	0
M	95.2	2	25	27	3.3322
M	95.5	0	0	0	0
M	96.2	0	0	0	0
M	96.5	0	0	0	0
M	96.8	1	23	24	3.21888
M	97.4	1	9	10	2.3979
M	98	0	8	8	2.19722
M	98.3	23	114	137	4.92725
M	98.5	3	18	21	3.09104
M	99	0	0	0	0
M	99.1	8	56	64	4.17439
M	99.1	3	35	38	3.66356
M	99.7	0	0	0	0
M	100.4	0	2	2	1.09861
M	101.4	0	0	0	0
M	101.4	0	0	0	0
M	102	0	0	0	0
M	102	4	19	23	3.17805
M	102.3	0	3	3	1.38629
M	102.4	4	50	54	4.00733
M	102.9	0	3	3	1.38629
M	103.1	1	61	62	4.14313
M	103.2	0	6	6	1.94591
M	104.4	0	0	0	0
M	104.4	4	10	14	2.70805
M	105	0	0	0	0
M	105.3	10	16	26	3.29584
M	105.3	0	0	0	0
M	105.4	0	0	0	0
M	106.4	5	17	22	3.13549
M	106.8	9	40	49	3.91202
M	108.5	0	0	0	0
M	109	4	15	19	2.99573
M	109	7	19	26	3.29584
M	109.5	0	0	0	0
M	110.2	23	99	122	4.81218
M	110.9	0	0	0	0
M	110.9	0	0	0	0
M	112	0	1	1	0.693147
M	113	0	10	10	2.3979
M	113.6	0	0	0	0
M	113.6	0	8	8	2.19722
M	114	0	0	0	0
M	116.4	3	20	23	3.17805
M	118.1	0	0	0	0
M	118.3	0	0	0	0
M	118.6	1	6	7	2.07944
M	119.1	0	0	0	0
M	122	0	0	0	0
M	123.6	17	74	91	4.52179
M	125.1	0	0	0	0
M	125.6	0	0	0	0
M	127.8	2	4	6	1.94591
M	128.5	0	0	0	0
M	135.3	1	4	5	1.79176
M	136.6	0	0	0	0
M	142.5	5	105	110	4.70953
